# Supplementary material for: Calibrated non-inferiority margin: a new pragmatic method to account for population shift in stroke trials
Source: Eur Stroke J. 2026 Jan 1;11(1):aakaf022. doi: 10.1093/esj/aakaf022 (PMC12866653; doi:10.1093/esj/aakaf022)
Supplement: aakaf022_REVISED_PopAdjNIMargin_Supplementary_Appendix_4_20Oct [file aakaf022_revised_popadjnimargin_supplementary_appendix_4_20oct.xlsx]

## Sheet: Introduction and Instructions
Calibrated Non-Inferiority Margin Calculator
What is a calibrated non-inferiority margin?
A calibrated non-inferiority margin accounts for population change between a historical clinical trial and a current non-inferiority trial. If the patient population has shifted over time (e.g. change in age of patients, or change in care pathway) and these shifts modify the treatment effect, the non-inferiority margin must account for this shift. This calculator is built for and supports binary …
How to use the calculator
This calculator is broken up into three steps, each of which is in a different tab.
Step 1: Historical Data				Step 2: Current Data				Step 3: Non-Inferiority Margin
In this step, enter outcome data separated by subgroups and treatment arm. These data are calculated from historical sources. The placebo-to-active-comparator treatment effect (both risk difference and risk ratio) will be calculated automatically for each subgroup.				In this step, enter the number of participants in each subgroup within the current non-inferiority trial. The calculator will use these counts to reweight each subgroup and produce an updated estimate of the placebo-to-active-comparator treatment effect that reflects the population observed in the current non-inferiority trial.				In this step, the user specifies the percentage of placebo-to-active-comparator treatment effect that should be preserved. The calculator will then use this information, combined with the results from Step 2, to calculate the calibrated non-inferiority margin.
In each tab, you will find boxes like those shown on the right. Enter data into these boxes in each step to calculate the calibrated non-inferiority margin.
									ENTER DATA HERE
									Data
									More data

## Sheet: Step 1 - Historical Data
	Step 1 - Control-to-Active-Comparator Effect Using Historical Data
	INSTRUCTIONS
	This tab is where data based on a historical control-to-active-comparator study should go. The control group here refers to, e.g. placebo, while the active comparator refers to an intervention that is now clinically used. For each subgroup, enter (in WHITE cells) the expected data.						Expected data:
							Subgroup title:			Title for each subgroup to be used
							Count with event (control):			Count of events (e.g. number of patients with good outcome) in control arm for this subgroup
							Count in subgroup (control):			Sample size in control arm for this subgroup
							Count with event (active comparator):			Count of events (e.g. number of patients with good outcome) in active comparator arm for this subgroup
							Count in subgroup (active comparator):			Sample size in active comparator arm for this subgroup
			Control			Active comparator			Risk difference effect size			Risk ratio effect size
Name	Subgroup	Subgroup title	Count with event	Count in subgroup	Response rate	Count with event	Count in subgroup	Response rate	Subgroup summary	Risk difference	Standard error (risk difference)	Subgroup summary	ln(response rate)	Standard error (ln(response rate))
Symbol in supplement	#VALUE!	ENTER DATA HERE	ENTER DATA HERE			ENTER DATA HERE				#VALUE!	#VALUE!		#VALUE!	#VALUE!
	1	OTT 0 to 1.5 hours | NIHSS 0–8	17	27	62.96%	28	38	73.68%	0.107 (-0.123, 0.337)	0.107212	0.117216	1.17 (0.828, 1.654)	0.157242	0.176593
	2	OTT 0 to 1.5 hours | NIHSS 9–15	17	57	29.82%	27	55	49.09%	0.193 (0.015, 0.37)	0.192663	0.090641	1.646 (1.018, 2.662)	0.498342	0.245224
	3	OTT 0 to 1.5 hours | NIHSS ≥16	10	75	13.33%	14	78	17.95%	0.046 (-0.069, 0.161)	0.0461538	0.0585563	1.346 (0.638, 2.841)	0.297252	0.381149
	4	OTT >1.5 to 2.0 hours | NIHSS 0–8	3	18	16.67%	12	23	52.17%	0.355 (0.088, 0.622)	0.355072	0.136254	3.13 (1.037, 9.448)	1.14117	0.563589
	5	OTT >1.5 to 2.0 hours | NIHSS 9–15	4	25	16%	6	16	37.5%	0.215 (-0.062, 0.492)	0.215	0.141508	2.344 (0.781, 7.031)	0.851752	0.560506
	6	OTT >1.5 to 2.0 hours | NIHSS ≥16	1	35	2.86%	7	34	20.59%	0.177 (0.031, 0.324)	0.177311	0.0748443	7.206 (0.936, 55.498)	1.9749	1.04157
	7	OTT >2.0 to 2.5 hours | NIHSS 0–8	23	51	45.1%	25	46	54.35%	0.092 (-0.106, 0.291)	0.0924979	0.101235	1.205 (0.806, 1.802)	0.186566	0.205259
	8	OTT >2.0 to 2.5 hours | NIHSS 9–15	11	55	20%	19	76	25%	0.05 (-0.094, 0.194)	0.05	0.0733225	1.25 (0.648, 2.41)	0.223144	0.334964
	9	OTT >2.0 to 2.5 hours | NIHSS ≥16	3	83	3.61%	8	79	10.13%	0.065 (-0.013, 0.143)	0.0651212	0.0396456	2.802 (0.771, 10.184)	1.03022	0.658504
	10	OTT >2.5 to 3.0 hours | NIHSS 0–8	47	97	48.45%	71	112	63.39%	0.149 (0.016, 0.283)	0.149392	0.0681678	1.308 (1.02, 1.678)	0.268744	0.126977
	11	OTT >2.5 to 3.0 hours | NIHSS 9–15	28	110	25.45%	28	112	25%	-0.005 (-0.119, 0.11)	-0.00454545	0.058302	0.982 (0.624, 1.545)	-0.0180185	0.231104
	12	OTT >2.5 to 3.0 hours | NIHSS ≥16	12	129	9.3%	14	118	11.86%	0.026 (-0.051, 0.103)	0.0256208	0.0392453	1.275 (0.615, 2.645)	0.243278	0.372203
	13	OTT >3.0 to 3.75 hours | NIHSS 0–8	93	178	52.25%	104	175	59.43%	0.072 (-0.032, 0.175)	0.0718138	0.0527203	1.137 (0.944, 1.37)	0.128789	0.0950569
	14	OTT >3.0 to 3.75 hours | NIHSS 9–15	41	166	24.7%	44	164	26.83%	0.021 (-0.073, 0.116)	0.0213047	0.0481395	1.086 (0.753, 1.567)	0.0827389	0.187072
	15	OTT >3.0 to 3.75 hours | NIHSS ≥16	12	191	6.28%	14	168	8.33%	0.021 (-0.034, 0.075)	0.0205061	0.0276219	1.326 (0.631, 2.787)	0.28246	0.378911
	16	OTT >3.75 to 4.5 hours | NIHSS 0–8	178	338	52.66%	218	349	62.46%	0.098 (0.024, 0.172)	0.0980146	0.0375415	1.186 (1.042, 1.35)	0.170685	0.0661908
	17	OTT >3.75 to 4.5 hours | NIHSS 9–15	97	321	30.22%	88	304	28.95%	-0.013 (-0.084, 0.059)	-0.012707	0.0365169	0.958 (0.752, 1.22)	-0.0429607	0.123564
	18	OTT >3.75 to 4.5 hours | NIHSS ≥16	11	243	4.53%	17	215	7.91%	0.034 (-0.011, 0.078)	0.0338023	0.0227275	1.747 (0.837, 3.646)	0.557741	0.375455
	19
	20
	21
	22
	23
	24
	25
	26
	27
	28
	29
	30
	31
	32
	33
	34
	35
	36
	37
	38
	39
	40
	41
	42
	43
	44
	45
	46
	47
	48
	49
	50

## Sheet: Step 2 - Current Data
	Step 2 - Reweighting Historical Control-to-Active-Comparator Effect Using Current Data
	INSTRUCTIONS
	This tab is where population data for a new non-inferiority trial should be entered. This non-inferiority trial should compare a new treatment to the active comparator described in Step 1. For each subgroup, enter (in WHITE cells) the expected data.			Expected data (one column only):
				Count in subgroup		Total count in subgroup across both treatment arms NOTE: This step does not separate data by treatment
		Pooled values:		Risk difference	Standard error (risk difference)	ln(response rate)	Standard error (ln(response rate))
				#VALUE!	#VALUE!	#VALUE!	#VALUE!
				0.116951	0.0257091	0.381578	0.0856136
Name	Subgroup title	Count in subgroup	Weight	Weighted risk difference	Weighted standard error (risk difference)	Weighted ln(response rate)	Weighted standard error (ln(response rate))
		ENTER DATA HERE
Symbol in supplement		#VALUE!	#VALUE!	#VALUE!	#VALUE!	#VALUE!	#VALUE!							Column contains data
	OTT 0 to 1.5 hours | NIHSS 0–8	30	0.0444444	0.004765	0.00520962	0.00698853	0.00784857							1
	OTT 0 to 1.5 hours | NIHSS 9–15	10	0.0148148	0.00285427	0.00134283	0.00738284	0.00363295							1
	OTT 0 to 1.5 hours | NIHSS ≥16	5	0.00740741	0.00034188	0.00043375	0.00220186	0.00282333							1
	OTT >1.5 to 2.0 hours | NIHSS 0–8	70	0.103704	0.0368223	0.01413	0.118344	0.0584463							1
	OTT >1.5 to 2.0 hours | NIHSS 9–15	33	0.0488889	0.0105111	0.00691816	0.0416412	0.0274025							1
	OTT >1.5 to 2.0 hours | NIHSS ≥16	11	0.0162963	0.00288951	0.00121969	0.0321835	0.0169738							1
	OTT >2.0 to 2.5 hours | NIHSS 0–8	99	0.146667	0.0135664	0.0148478	0.027363	0.0301047							1
	OTT >2.0 to 2.5 hours | NIHSS 9–15	41	0.0607407	0.00303704	0.00445367	0.0135539	0.020346							1
	OTT >2.0 to 2.5 hours | NIHSS ≥16	26	0.0385185	0.00250837	0.00152709	0.0396826	0.0253646							1
	OTT >2.5 to 3.0 hours | NIHSS 0–8	91	0.134815	0.0201403	0.00919003	0.0362307	0.0171184							1
	OTT >2.5 to 3.0 hours | NIHSS 9–15	19	0.0281481	-0.000127946	0.00164109	-0.000507188	0.00650515							1
	OTT >2.5 to 3.0 hours | NIHSS ≥16	23	0.0340741	0.000873005	0.00133725	0.00828949	0.0126825							1
	OTT >3.0 to 3.75 hours | NIHSS 0–8	70	0.103704	0.00744736	0.00546729	0.0133559	0.00985775							1
	OTT >3.0 to 3.75 hours | NIHSS 9–15	33	0.0488889	0.00104156	0.00235349	0.00404501	0.00914573							1
	OTT >3.0 to 3.75 hours | NIHSS ≥16	11	0.0162963	0.000334174	0.000450134	0.00460305	0.00617485							1
	OTT >3.75 to 4.5 hours | NIHSS 0–8	67	0.0992593	0.00972886	0.00372634	0.0169421	0.00657005							1
	OTT >3.75 to 4.5 hours | NIHSS 9–15	23	0.0340741	-0.000432979	0.00124428	-0.00146385	0.00421034							1
	OTT >3.75 to 4.5 hours | NIHSS ≥16	13	0.0192593	0.000651007	0.000437715	0.0107417	0.00723098							1
														0
														0
														0
														0
														0
														0
														0
														0
														0
														0
														0
														0
														0
														0
														0
														0
														0
														0
														0
														0
														0
														0
														0
														0
														0
														0
														0
														0
														0
														0
														0
														0

## Sheet: Step 3 - Non-Inferiority Margin
Step 3 - Calibrated Non-Inferiority Margin
INSTRUCTIONS
This tab shows the calibrated historical control-to-active-comparator treatment effect using the weights calculated in Step 2. The calibrated non-inferiority margin is determined by specifying how much of this treatment effect should be preserved.					Expected data (one number)
					Preserve what percentage of treatment effect?			How much of the original treatment effect should be allowed?
			Risk difference effect size			Risk ratio (log scale)			Risk ratio (natural scale)
			Estimate	95% CI lower	95% CI upper	Estimate	95% CI lower	95% CI upper	Estimate	95% CI lower	95% CI upper
			0.116951	0.0665623	0.16734	0.381578	0.213779	0.549378	1.46459	1.23835	1.73217
Conservative treatment effect M1			0.0665623			0.213779			1.23835
		ENTER NUMBER HERE
Preserve what percentage of treatment effect? (0 = lose all effect, 100 = keep all effect)		50
Acceptable reduction in treatment effect M2			0.0332812			0.106889			1.11281
Non-inferiority margin			-0.0332812						0.898625
